# Supplementary material for: Kinome-Wide siRNA Screening Identifies DYRK1B as a Potential Therapeutic Target for Triple-Negative Breast Cancer Cells
Source: Cancers (Basel). 2021 Nov 18;13(22):5779. doi: 10.3390/cancers13225779 (PMC8616396; doi:10.3390/cancers13225779)
Supplement: Supplementary file 1 [file cancers-13-05779-s001.zip]

Archive with 3 entries (2 files):
- cancers-1422915-supplementary/
- cancers-1422915-supplementary/Table S1-3.pdf
- cancers-1422915-supplementary/WB images.pdf
